# Supplementary material for: Pharmacological suppression of glycogen synthase kinase-3 reactivates HIV-1 from latency via activating Wnt/β-catenin/TCF1 axis in CD4+ T cells
Source: Emerg Microbes Infect. 2022 Feb 1;11(1):391–405. doi: 10.1080/22221751.2022.2026198 (PMC8812804; doi:10.1080/22221751.2022.2026198)
Supplement: Supplemental Material [file TEMI_A_2026198_SM6888.zip]

Archive with 4 entries (4 files):
- Suppl files/Supll files.docx
- Suppl files/Supplementary Figue 2.tif
- Suppl files/Supplementary information.docx
- Suppl files/Supplementary Table 1.tif
